# Supplementary material for: Candidate Genetic Modifiers in Alport Syndrome: A Case Series
Source: Life (Basel). 2025 Feb 14;15(2):298. doi: 10.3390/life15020298 (PMC11857524; doi:10.3390/life15020298)
Supplement: Supplementary file 1 [file life-15-00298-s001.zip]

Archive with 1 entries (1 files):
- life-3339776-supplementary.pdf
